# Supplementary material for: AI based image analysis of red blood cells in oscillating microchannels
Source: RSC Adv. 2023 Sep 28;13(41):28576–82. doi: 10.1039/d3ra04644c (PMC10537593; doi:10.1039/d3ra04644c)
Supplement: RA-013-D3RA04644C-s001 [file RA-013-D3RA04644C-s001.txt]

File Name : figure_si_1_channeldimesions.eps

Caption : supplemental figure 1 the periodicity of the zigzag-channel is <i>l</i>=20 µm with amplitudes <i>a<sub>wide</sub></i> =20 µm and <i>a<sub>narrow</sub></i>  = 10 µm. in total are 16 periods but only the first wide and narrow section of the oscillation of the first period is used.
